# Supplementary material for: Three-Dimensional Texture Analysis Based on PET/CT Images to Distinguish Hepatocellular Carcinoma and Hepatic Lymphoma
Source: Front Oncol. 2019 Sep 3;9:844. doi: 10.3389/fonc.2019.00844 (PMC6733884; doi:10.3389/fonc.2019.00844)
Supplement: Supplementary file 1 [file Data_Sheet_1.xlsx]

## Sheet: Sheet1
ROC of 7 parameters selected for building diagnostic models
Area	Area	p value	Lower Bound	Upper Bound
CONVENTIONAL_SUVmin (SUV)	0.642	0.039	0.488	0.797
CONVENTIONAL_TLG (mL)	0.686	0.007	0.55	0.822
SHAPE_Compacity	0.784	0	0.667	0.901
GLCM_Correlation	0.726	0.001	0.606	0.846
GLRLM_GLNU	0.774	0	0.665	0.883
NGLDM_Contrast	0.721	0.001	0.599	0.844
GLZLM_GLNU	0.704	0.003	0.571	0.836
ROC of all 45 parameters
21 parameters with statistical significance in ROC
Area	Area	p value	Lower Bound	Upper Bound
CONVENTIONAL_SUVmin (SUV)	0.642	0.039	0.488	0.797
CONVENTIONAL_TLG (mL)	0.686	0.007	0.55	0.822
SHAPE_Volume (mL)	0.75	0	0.632	0.868
SHAPE_Compacity	0.784	0	0.667	0.901
GLCM_Contrast	0.649	0.031	0.509	0.788
GLCM_Correlation	0.726	0.001	0.606	0.846
GLCM_Dissimilarity	0.647	0.033	0.508	0.786
GLRLM_SRE	0.655	0.025	0.527	0.783
GLRLM_LRE	0.64	0.042	0.511	0.769
GLRLM_GLNU	0.774	0	0.665	0.883
GLRLM_RLNU	0.726	0.001	0.601	0.851
GLRLM_RP	0.654	0.026	0.528	0.78
NGLDM_Coarseness	0.708	0.003	0.583	0.832
NGLDM_Contrast	0.721	0.001	0.599	0.844
NGLDM_Busyness	0.702	0.003	0.583	0.821
GLZLM_LZE	0.71	0.002	0.598	0.822
GLZLM_SZLGE	0.64	0.042	0.502	0.778
GLZLM_LZLGE	0.694	0.005	0.572	0.816
GLZLM_LZHGE	0.7	0.004	0.583	0.816
GLZLM_GLNU	0.704	0.003	0.571	0.836
GLZLM_ZP	0.686	0.007	0.563	0.808
24 parameters with no statistical significance in ROC
	Area	p value	Lower Bound	Upper Bound
CONVENTIONAL_SUVmean (SUV)	0.462	0.584	0.305	0.62
CONVENTIONAL_SUVstd (SUV)	0.42	0.249	0.277	0.564
CONVENTIONAL_SUVmax (SUV)	0.453	0.497	0.298	0.608
CONVENTIONAL_SUVpeak sphere 1mL (SUV) (value only for PET or MN)	0.471	0.679	0.324	0.619
HISTO_Skewness	0.398	0.14	0.253	0.543
HISTO_Kurtosis	0.441	0.393	0.317	0.565
HISTO_Entropy_log10	0.454	0.507	0.314	0.595
HISTO_Entropy_log2	0.454	0.507	0.314	0.595
HISTO_Energy	0.522	0.747	0.384	0.661
SHAPE_Sphericity	0.581	0.239	0.428	0.734
GLCM_Homogeneity	0.635	0.051	0.498	0.772
GLCM_Energy	0.495	0.941	0.362	0.628
GLCM_Entropy_log10	0.499	0.987	0.364	0.634
GLRLM_LGRE	0.542	0.54	0.384	0.701
GLRLM_HGRE	0.459	0.551	0.302	0.616
GLRLM_SRLGE	0.527	0.691	0.364	0.691
GLRLM_SRHGE	0.447	0.441	0.294	0.599
GLRLM_LRLGE	0.584	0.223	0.438	0.73
GLRLM_LRHGE	0.527	0.697	0.358	0.696
GLZLM_SZE	0.475	0.715	0.307	0.643
GLZLM_LGZE	0.571	0.304	0.417	0.725
GLZLM_HGZE	0.433	0.332	0.281	0.585
GLZLM_SZHGE	0.461	0.568	0.301	0.62
GLZLM_ZLNU	0.581	0.241	0.433	0.729
Abbreviation：ROC, receiver operating characteristic
